# Supplementary material for: 'SEEDY' (Simulation of Evolutionary and Epidemiological Dynamics): An R Package to Follow Accumulation of Within-Host Mutation in Pathogens
Source: PLoS One. 2015 Jun 15;10(6):e0129745. doi: 10.1371/journal.pone.0129745 (PMC4467979; doi:10.1371/journal.pone.0129745)
Supplement: S1 File — The latest version is available to download from CRAN [21]. Additionally, examples.r, an R script used to generate the figures in this manuscript. (ZIP) [file pone.0129745.s004.zip]

Archive with 7 entries (4 files):
- Package/
- Package/examples.r
- __MACOSX/
- __MACOSX/Package/
- __MACOSX/Package/._examples.r
- Package/seedy_1.2.tar.gz
- __MACOSX/Package/._seedy_1.2.tar.gz
