# Supplementary material for: 'SEEDY' (Simulation of Evolutionary and Epidemiological Dynamics): An R Package to Follow Accumulation of Within-Host Mutation in Pathogens
Source: PLoS One. 2015 Jun 15;10(6):e0129745. doi: 10.1371/journal.pone.0129745 (PMC4467979; doi:10.1371/journal.pone.0129745)
Supplement: S1 File — The latest version is available to download from CRAN [21]. Additionally, examples.r, an R script used to generate the figures in this manuscript. (ZIP) [file pone.0129745.s004.zip › Package/examples.r]

########################################
# SIMULATION OF EVOLUTIONARY AND       #
# EPIDEMIOLOGICAL DYNAMICS (SEEDY)     #
########################################
# cworby@hsph.harvard.edu
# EXAMPLES 15/4/2015
# Run under seedy v1.2, R-3.1.0. Newest version available from CRAN

# Manuscript "'SEEDY' (Simulation of Evolutionary and Epidemiological Dynamics): 
#                 An R package to follow accumulation of within-host mutation in pathogens"
# Plots may look different to those in manuscript due to stochastic effects

# Install & load package
# install.packages("seedy")
library(seedy)

################################################################
# FIGURE 3. Diversity of population undergoing two bottlenecks #
################################################################

# Set initial values
eq.size <- 10000 # Equilibrium pathogen effective population size
m.rate <- 0.0005 # Mutation rate (per sequence per generation)
runtime <- 3000 # Number of generations to simulate
n.samples <- 5 # Number of samples to take at each sampling point
sample.times <-  (1:5)*2000 # Times to sample
genomelength <- 100000 # length of simulated genome
iterations <- 10 # 100 used for figure in paper (slow)
bottle.times <- c(1000,2000)
bottle.size <- 2
sample.times <- c(500,1500,2500)

# Simulate a single population
W <- simulatepopulation(equi.pop=eq.size, m.rate=m.rate, runtime=runtime, genomelength=genomelength, 
                        feedback=100, bottle.size=bottle.size, full=FALSE, shape=flat,
                        bottle.times=bottle.times, sample.times=sample.times, n.samples=n.samples)

# Plot diversity over time under such a population model
K <- diversity.range(equi.pop=eq.size, m.rate=m.rate, runtime=runtime, iterations=iterations,
                     n.points=100, genomelength=genomelength, feedback=100, area=TRUE, bottle.times=bottle.times,
                     bottle.size=bottle.size, colarea=rgb(0,0,1,0.4), xaxs="i", yaxs="i", las=1, bty="l")
abline(v=c(1000,2000), lty=2, lwd=2)


##################################################################
# FIGURE 4. Simulated outbreak with heterogeneous contact matrix #
##################################################################

init.sus <- 30 # Number of susceptibles in population
inf.rate <- 0.02 # Rate of infection
rem.rate <- 0.001 # Rate of removal/recovery
mut.rate <- 0.001 # Mutation rate (per sequence per generation)
equi.pop <- 1000 # Equilibrium population size within host
inoc.size <- 10 # Transmission bottleneck size
samples.per.time <- 10 # Samples taken per time point
mincases <- 20 # Minimum number of cases before returning (retries until fulfilled)
outputfreq <- 500 # How often should feedback be printed to screen?
glen <- 100000 # genome length
samp.schedule <- "random" #calendar" # sample options: 
# "calendar" - sample everyone at same time points
# "individual" - sample each person at regular intervals from infection time
# "random" - sample each infective at one time point, 
#            randomly chosen between infection and recovery
samp.freq <- 500 # frequency at which samples are taken (if samp.schedule is not "random")

nmat <- matrix(0, (1+init.sus),(1+init.sus)) # Define contact matrix
for (i in 1:(ncol(nmat)-1)) {
  nmat[(i+1):min(1+init.sus,i+5),i] <- 1
}

W <- simulateoutbreak(init.sus=init.sus, inf.rate=inf.rate, rem.rate=rem.rate, 
                      mut.rate=mut.rate, equi.pop=equi.pop, inoc.size=inoc.size, nmat=nmat,
                      samples.per.time=samples.per.time, samp.schedule="random", 
                      samp.freq=250, mincases=mincases, feedback=200, glen=glen, 
                      ref.strain=NULL)

sampledata <- W$sampledata
epidata <- W$epidata
infectives <- epidata[,1]

# # Calculate infection adjacency matrix
infmatpart <- matrix(0, nrow(epidata), nrow(epidata))
for (i in 1:length(infectives)) {
  infmatpart[i,which(epidata[,1]==epidata[i,4])] <- 1
}
infmat <- matrix(0, 1+init.sus, 1+init.sus)
for (i in 1:length(infectives)) {
  infmat[epidata[i,4],epidata[i,1]] <- 1
}

layout(rbind(c(1,2),c(3,3)))
par(mar=c(2,1,1,1))
plotnetwork(t(nmat),bty="n") # Plot contact matrix
plotnetwork(probmat=infmat, bty="n") # Plot true infection network on circle

# Calculate distance matrix for observed samples
distmat <- gd(sampledata[,3], W$libr, W$nuc, W$librstrains)

# Now pick colors for sampled isolates
refnode <- 1 # Compare distance to which isolate?
colvec <- rainbow(1200)[1:1000] # Color palette
colv <- NULL # Vector of colors for samples
maxD <- max(distmat[,refnode])

for (i in 1:nrow(sampledata)) {
  colv <- c(colv, colvec[floor((length(colvec)-1)*(distmat[refnode,i])/maxD)+1])
}

par(mar=c(5,2,1,2))
plotoutbreak(epidata, sampledata, col=colv, stack=TRUE, arr.len=0.08, blockheight=0.5, 
             hspace=W$endtime/20, label.pos="left", block.col="grey", jitter=0.004, 
             xlab="Time", pch=1) 

#############
# FIGURE S1 #
#############

# Now pick out a single genome from each host
genomeselector <- NULL
for (i in 1:nrow(epidata)) {
  genomeselector <- c(genomeselector, sample(which(sampledata[,1]==epidata[i,1]),1))
}
single.distmat <- distmat[genomeselector,genomeselector]
sample.times <- sampledata[genomeselector,2]

# Identify the most likely source of transmission
K <- transroutes(ID=epidata[,1], sample.times=sample.times, GD=single.distmat, 
                 inf.times=epidata[,2], rec.times=epidata[,3], mut.rate=mut.rate, eq.size=equi.pop,
                 bottle.size=inoc.size)

MLmat <- matrix(0,nrow(epidata), nrow(epidata))
closemat <- matrix(0,nrow(epidata), nrow(epidata))
for (i in 1:nrow(epidata)) {
  MLmat[i,which(epidata[,1]==K$maxpostsource[i])] <- 1 
  closemat[i,which(epidata[,1]%in%K$closestsource[[i]])] <- 1/length(K$closestsource[[i]])
}

# calculate success rates
MLcl <- NULL
aj.src <- 0
for (i in 1:nrow(epidata)) {
  aj.src <- c(aj.src, which(epidata[,1]==epidata[i,4]))
  MLcl <- c(MLcl,closemat[i,aj.src[i]])
}

MLcr <- sum(K$maxpostsource==epidata[,4])/nrow(epidata)
MLcl <- sum(MLcl)/nrow(epidata)

inf.times <- epidata[,2]
# Look at a particular pair of hosts - direct infection?
pair <- c(2,8)
p1 <- which(epidata[,1]==pair[1]) # patients 2 and 8 for example
p2 <- which(epidata[,1]==pair[2])
dist <- single.distmat[p1,p2]
geninterval <- floor(max(inf.times)/nrow(epidata))
coaltime <- estcoaltime(bottlesize=bottle.size, popsize=eq.size, 
                        bottletimes=ifelse(bottle.size==1,0,seq(from=inf.times[p1], to=0, by=-geninterval)), 
                        obstime=min(inf.times[p2], sample.times[p1]))
cuml <- expsnps(x=0:10, m.rate=mut.rate, c.rate=1/coaltime, 
                tau=abs(sample.times[p2]-sample.times[p1]))
cuml2 <- expsnps(x=0:20, m.rate=mut.rate, c.rate=1/4711, 
                 tau=0)

plot(NULL, xlim=c(-0.5,10.5), ylim=c(0,max(cuml)*1.05), xlab="No. SNPs", ylab="Probability density", xaxs="i", yaxs="i",
     main=paste("Probability distribution for genetic distance between patient", pair[1], "and", pair[2], "8"))
for (i in 0:10) {
  rect(i-0.3,0,i+0.3, cuml[i+1], col=ifelse(i<7,"red","grey"))
}

#############
# FIGURE S2 #
#############
# compare transmission route identification methods

layout(rbind(c(1,2),c(3,4)))
par(mar=c(1,1,3,1))
plotnetwork(t(infmatpart), labels=epidata[,1], main="True", bty="n")
plotnetwork(t(K$posterior), labels=epidata[,1], main="Posterior probability", bty="n")
plotnetwork(t(MLmat), labels=epidata[,1], main="ML routes", bty="n")
text(-1,-1, round(MLcr,3), col="red")
plotnetwork(t(closemat), labels=epidata[,1], main="Closest genotype", bty="n")
text(-1,-1, round(MLcl,3), col="red")

powr <- K$posterior
powr[which(powr>0)] <- 1
for (i in 1:nrow(powr)) {
  powr[i,] <- powr[i,]/sum(powr[i,]==1)
}

####################################################
# FIGURE 5 - THEORETICAL VS. EXPECTED DISTRIBUTION #
####################################################

# Set initial values

sample.times <- c(10000,20000) # sampling times
iterations <- 50 # number of repeated simulations
eq.size <- 2500 # equilibrium pop size
m.rate <- 0.0005 # mutation rate

ncounts <- 500 # samples per iteration
maxsnp <- 20 # max SNPs to plot

# Simulate a bacterial population and sample at time 20000
# Generate empirical distribution of expected genetic distance
timedists <- numeric(maxsnp+1)
betweentimedists <- numeric(maxsnp+1)
for (iter in 1:iterations) {
  print(iter)
  X <- simulatepopulation(eq.size=eq.size, m.rate=m.rate, runtime=max(sample.times), sample.times=sample.times,
                          genomelength=1000000, full=TRUE)
  
  gendist <- gd(X$librstrains, X$libr, X$nuc, X$librstrains)  
  for (k in 1:ncounts) {
    draws <- sample(X$obs.strain[[2]],2,prob=X$obs.freq[[2]], replace=TRUE)
    betweendraws <- c(sample(X$obs.strain[[1]],1,prob=X$obs.freq[[1]]), sample(X$obs.strain[[2]],1,prob=X$obs.freq[[2]]))
    dist <- gendist[which(X$librstrains==draws[1]), which(X$librstrains==draws[2])]
    betweendist <- gendist[which(X$librstrains==betweendraws[1]), which(X$librstrains==betweendraws[2])]
    if (dist<=maxsnp) {
      timedists[dist+1] <- timedists[dist+1] + 1
    }
    if (betweendist<=maxsnp) {
      betweentimedists[betweendist+1] <- betweentimedists[betweendist+1] + 1
    }
  }
}
# Calculate expected coalescent time
coaltime <- estcoaltime(bottlesize=1, popsize=eq.size, bottletimes=0, obstime=sample.times[2])
bcoaltime <- estcoaltime(bottlesize=1, popsize=eq.size, bottletimes=0, obstime=sample.times[1])
# Calculate probability density for each genetic distance
dns <- expsnps(x=0:maxsnp, m.rate=m.rate, c.rate=1/coaltime, tau=0)
bdns <- expsnps(x=0:maxsnp, m.rate=m.rate, c.rate=1/bcoaltime, tau=sample.times[2]-sample.times[1])

barcol <- rgb(0,0,1,0.5)
wd <- 0.4

layout(t(c(1,2)))
plot(NULL, xlim=c(0,maxsnp+1)-0.5, ylim=c(0,1.5*max(c(betweentimedists,timedists)/(iterations*ncounts))), xlab="No. SNPs", ylab="Frequency", 
     xaxt="n", xaxs="i", yaxs="i", bty="l", main="Contemporaneous samples")
# Plot empirical distance distribution
for (i in 0:maxsnp) {
  rect(i-wd, 0, i+wd, timedists[i+1]/(iterations*ncounts), col=barcol, border=NA)
}
# Plot theoretical distribution
lines(0:maxsnp, dns, lty=2, lwd=2)
axis(1, at=(0:maxsnp)*5, tick=FALSE, labels=(0:maxsnp)*5)
axis(1, at=(0:maxsnp)-0.5, tick=TRUE, labels=FALSE)

plot(NULL, xlim=c(0,maxsnp+1)-0.5, ylim=c(0,1.5*max(c(betweentimedists,timedists)/(iterations*ncounts))), xlab="No. SNPs", ylab="Frequency", 
     xaxt="n", xaxs="i", yaxs="i", bty="l", main="Samples over time")
# Plot empirical distance distribution
for (i in 0:maxsnp) {
  rect(i-wd, 0, i+wd, betweentimedists[i+1]/(iterations*ncounts), col=barcol, border=NA)
}
# Plot thoeretical distribution
lines(0:maxsnp, bdns, lty=2, lwd=2)
legend("topright", legend=c("Empirical", "Approximation"), lty=c(NA,2), pch=c(15,NA), col=c(barcol,"black"), bty="n", lwd=c(NA,2))
axis(1, at=(0:maxsnp)*5, tick=FALSE, labels=(0:maxsnp)*5)
axis(1, at=(0:maxsnp)-0.5, tick=TRUE, labels=FALSE)

########################################################### 
# FIGURE 6 - EVOLUTIONARY DYNAMICS ON A DISCONNECTED TREE #
###########################################################

# Specify a set of infection, recovery times, infection routes
inf.times <- (0:20)*100
rec.times <- inf.times + 100 + rpois(21,50)
inf.source <- 0:20
inf.source[c(3,11)] <- 0 # Two importations - '0' denotes no source within population
mut.rate <- 0.003

# Now simulate evolutionary dynamics and samples on top of this tree
W <- simfixoutbreak(inf.times, rec.times, inf.source, mut.rate, equi.pop=10000, shape=flat,
                    inoc.size=10, imp.var=12, samples.per.time=5, samp.schedule="random", 
                    samp.freq=500, full=FALSE, feedback=100, glen=100000, 
                    ref.strain=NULL)

sampledata <- W$sampledata
epidata <- W$epidata

# Calculate distance matrix for observed samples
distmat <- gd(sampledata[,3], W$libr, W$nuc, W$librstrains)

# Now pick colors for sampled isolates
colvec <- rainbow(1200)[1:1000] # Color palette
refnode <- 1 # Compare distance to which isolate?
colv <- NULL # Vector of colors for samples
maxD <- max(distmat[,refnode])

for (i in 1:nrow(sampledata)) {
  colv <- c(colv, 
            colvec[floor((length(colvec)-1)*(distmat[refnode,i])/maxD)+1])
}
# plot this outbreak
plotoutbreak(epidata, sampledata, col=colv, stack=TRUE, arr.len=0.1, 
             blockheight=0.5, hspace=80, label.pos="left", block.col="grey", 
             jitter=0.004, xlab="Time", pch=1) 
             
# Pick one sampled genome from each host
sp <- numeric(21)
for (i in 1:21) {
	sp[i] <- sample(which(sampledata[,1]==i),1)
}
reducesampledata <- sampledata[sp,]
distmat <- gd(reducesampledata[,3], W$libr, W$nuc, W$librstrains)

# Evaluate all potential transmission pairs
# Doesn't include removal times
W <- transroutes(ID=1:21, GD=distmat, sample.times=reducesampledata[,2], inf.times=inf.times, mut.rate=mut.rate, eq.size=10000, bottle.size=10)

WG <- W$posterior # posterior probabilities of transmission routes
WG[which(W$reject==1)] <- 0 # Remove rejected edges (low probability)

library(igraph) # Load igraph
Wgraph <- graph.adjacency(ceiling(t(WG)))

WE <- get.edgelist(Wgraph)
weights <- numeric(nrow(WE))
for (w in 1:nrow(WE)) {
	weights[w] <- WG[WE[w,2],WE[w,1]] # Weight edges by posterior prob.
}

vcol <- c(rep("red",2),rep("green",8), rep("blue",11)) # Vertex colors
vlabcol <- c(rep("black",10), rep("white",11)) # Vertex label colors

plot(Wgraph, edge.color=rgb(0,0,0,weights), edge.arrow.size=0.5, vertex.size=10, vertex.label.cex=0.7, 
vertex.color=vcol, vertex.label.color=vlabcol)


##############################
# FIGURE 7 - SNP frequencies #
##############################

runtime <- 15000
eq.size <- 5000
sample.times <- seq(from=5000, to=runtime, by=5000)
m.rate <- 0.002
X <- simulatepopulation(eq.size, m.rate, runtime, sample.times, n.samples=n.samples, 
                        init.freq=1, libr=NULL, nuc=NULL, genomelength=100000, 
                        full=TRUE)

layout(t(matrix(1:6,3,2)))
for (i in c(1,2,3)) {
  plotobservedsnps(data=X, timepoint=i, xaxt="n", xlab="Ranked polymorphic sites", ylab="Reads", yaxs="i", las=1,
                   main=paste("Time", sample.times[i]), legend=FALSE, bty="l")
}
for (k in c(1,2,3)) {
  plotsnpfreq(X, timepoint=k, xaxs="i", yaxs="i", xlab="Mutant Frequency", ylab="No. sites", col="red", las=1,
              lwd=2, ylim=c(0,150), bty="l")
}
